# Supplementary material for: Expression changes of ribosomal proteins in phosphate- and iron-deficient Arabidopsis roots predict stress-specific alterations in ribosome composition
Source: BMC Genomics. 2013 Nov 13;14:783. doi: 10.1186/1471-2164-14-783 (PMC3830539; doi:10.1186/1471-2164-14-783)
Supplement: Additional file 1 — List of RP genes and ribosome-related genes in the Arabidopsis genome. [file 1471-2164-14-783-S1.xls]

## Sheet: 256 ribosomal protein genes
ID	Locus	Protein name	Gene name	Type	Length(Kbps)	#uniq ck1	#uniq ck2	#uniq ck3
1	AT1G72370	Sa	RPSaA	Small subunit	1.191	8012	9859	9184
2	AT3G04770	Sa	RPSaB	Small subunit	1.211	168	211	182
3	AT1G58380	S2	RPS2A	Small subunit	1.109	668	813	796
4	AT1G59359	S2	RPS2B	Small subunit	1.1	1	0	1
5	AT2G41840	S2	RPS2C	Small subunit	1.227	8783	9929	10067
6	AT3G57490	S2	RPS2D	Small subunit	1.05	349	421	363
7	AT2G31610	S3	RPS3A	Small subunit	1.089	3389	3983	4300
8	AT3G53870	S3	RPS3B	Small subunit	0.988	4071	4825	4649
9	AT5G35530	S3	RPS3C	Small subunit	1.087	3591	4114	4123
10	AT3G04840	S3a	RPS3aA	Small subunit	1.074	5453	6876	7069
11	AT4G34670	S3a	RPS3aB	Small subunit	1.126	6648	7491	7965
12	AT2G17360	S4	RPS4A	Small subunit	1.079	4088	4514	4507
13	AT5G07090	S4	RPS4B	Small subunit	1.191	5721	6980	7024
14	N.A.	S4	RPS4C	Small subunit
15	AT5G58420	S4	RPS4D	Small subunit	1.08	3724	4646	4847
16	AT2G37270	S5	RPS5A	Small subunit	1.009	2452	2950	2809
17	AT3G11940	S5	RPS5B	Small subunit	1.056	5815	6567	6771
18	AT4G31700	S6	RPS6A	Small subunit	1.01	5422	6667	6805
19	AT5G10360	S6	RPS6B	Small subunit	1.102	5190	5822	5822
20	AT1G48830	S7	RPS7A	Small subunit	0.897	1404	1586	1688
21	AT3G02560	S7	RPS7B	Small subunit	0.996	2189	2445	2835
22	AT5G16130	S7	RPS7C	Small subunit	0.946	3867	4577	4525
23	AT5G20290	S8	RPS8A	Small subunit	0.966	10628	12330	12578
24	AT5G59240	S8	RPS8B	Small subunit	0.857	89	94	110
25	AT4G12160	S9	RPS9A	Small subunit	0.445	3	2	0
26	AT5G15200	S9	RPS9B	Small subunit	1.231	7126	7483	8496
27	AT5G39850	S9	RPS9C	Small subunit	0.879	202	250	184
28	AT4G25740	S10	RPS10A	Small subunit	0.848	1267	1573	1548
29	AT5G41520	S10	RPS10B	Small subunit	0.876	4077	4305	4655
30	AT5G52650	S10	RPS10C	Small subunit	0.868	2252	2767	2904
31	AT3G48930	S11	RPS11A	Small subunit	0.821	3552	4287	4732
32	AT4G30800	S11	RPS11B	Small subunit	0.841	167	236	194
33	AT5G23740	S11	RPS11C	Small subunit	0.827	2526	3114	3204
34	AT1G15930	S12	RPS12A	Small subunit	0.954	4759	4811	4615
35	AT1G80800	S12	RPS12B	Small subunit	0.298	10	13	24
36	AT2G32060	S12	RPS12C	Small subunit	0.836	2094	2482	2781
37	AT3G60770	S13	RPS13A	Small subunit	0.915	3292	3848	4159
38	AT4G00100	S13	RPS13B	Small subunit	0.733	3900	4309	4222
39	AT2G36160	S14	RPS14A	Small subunit	0.754	3073	3480	3813
40	AT3G11510	S14	RPS14B	Small subunit	0.827	3648	4201	4634
41	AT3G52580	S14	RPS14C	Small subunit	0.826	1259	1396	1500
42	AT1G04270	S15	RPS15A	Small subunit	0.8	3856	4290	5041
43	AT5G09490	S15	RPS15B	Small subunit	0.683	0	0	2
44	AT5G09500	S15	RPS15C	Small subunit	0.652	8	5	4
45	AT5G09510	S15	RPS15D	Small subunit	1.218	1330	1640	1424
46	AT5G43640	S15	RPS15E	Small subunit	0.45	2	5	1
47	AT5G63070	S15	RPS15F	Small subunit	0.483	1	0	1
48	AT1G07770	S15a	RPS15aA	Small subunit	0.728	4051	3989	4990
49	AT2G19720	S15a	RPS15aB	Small subunit	0.674	100	126	119
50	AT2G39590	S15a	RPS15aC	Small subunit	0.411	0	1	0
51	AT3G46040	S15a	RPS15aD	Small subunit	0.743	1108	1120	1405
52	AT4G29430	S15a	RPS15aE	Small subunit	0.668	187	250	260
53	AT5G59850	S15a	RPS15aF	Small subunit	0.803	2009	2451	2838
54	AT2G09990	S16	RPS16A	Small subunit	0.722	1095	1316	1330
55	AT3G04230	S16	RPS16B	Small subunit	0.67	236	247	259
56	AT5G18380	S16	RPS16C	Small subunit	0.713	6701	7359	7602
57	AT2G04390	S17	RPS17A	Small subunit	0.684	786	876	880
58	AT2G05220	S17	RPS17B	Small subunit	0.739	989	1100	1111
59	AT3G10610	S17	RPS17C	Small subunit	0.78	685	774	797
60	AT5G04800	S17	RPS17D	Small subunit	0.828	1243	1490	1448
61	AT1G22780	S18	RPS18A	Small subunit	0.764	2328	2668	2936
62	AT1G34030	S18	RPS18B	Small subunit	0.767	2061	2321	2646
63	AT4G09800	S18	RPS18C	Small subunit	0.799	3060	3295	3798
64	AT3G02080	S19	RPS19A	Small subunit	0.803	3648	4013	4092
65	AT5G15520	S19	RPS19B	Small subunit	0.689	217	272	336
66	AT5G61170	S19	RPS19C	Small subunit	0.729	2799	3397	3227
67	AT3G45030	S20	RPS20A	Small subunit	0.676	1282	1392	1355
68	AT3G47370	S20	RPS20B	Small subunit	0.752	1619	1875	1915
69	AT5G62300	S20	RPS20C	Small subunit	0.658	2441	2719	2922
70	AT3G27450	S21	RPS21A	Small subunit	0.881	8	2	6
71	AT3G53890	S21	RPS21B	Small subunit	0.584	1682	1914	1932
72	AT5G27700	S21	RPS21C	Small subunit	0.6	2150	2479	2514
73	AT3G09680	S23	RPS23A	Small subunit	0.661	14	23	21
74	AT5G02960	S23	RPS23B	Small subunit	0.749	5008	5471	6063
75	AT3G04920	S24	RPS24A	Small subunit	0.739	2795	3128	3747
76	AT5G28060	S24	RPS24B	Small subunit	0.754	4502	4805	5933
77	AT2G16360	S25	RPS25A	Small subunit	0.378	4	3	6
78	AT2G21580	S25	RPS25B	Small subunit	0.734	2152	2375	2337
79	AT3G30740	S25	RPS25C	Small subunit	0.217	1	0	1
80	AT4G34555	S25	RPS25D	Small subunit	0.611	440	448	495
81	AT4G39200	S25	RPS25E	Small subunit	0.671	4559	5269	5382
82	AT2G40510	S26	RPS26A	Small subunit	0.74	1162	1398	1380
83	AT2G40590	S26	RPS26B	Small subunit	0.64	587	742	651
84	AT3G56340	S26	RPS26C	Small subunit	0.673	2348	2999	2691
85	AT2G45710	S27	RPS27A	Small subunit	0.549	321	360	341
86	AT3G61110	S27	RPS27B	Small subunit	0.609	1899	2084	2117
87	N.A.	S27	RPS27C	Small subunit
88	AT5G47930	S27	RPS27D	Small subunit	0.586	2388	2689	2858
89	AT1G23410	S27a	RPS27aA	Small subunit	0.608	403	416	496
90	AT2G47110	S27a	RPS27aB	Small subunit	0.711	16.9999	39.0001	29
91	AT3G62250	S27a	RPS27aC	Small subunit	0.704	5007	5757	5579
92	AT3G10090	S28	RPS28A	Small subunit	0.449	320	318	359
93	AT5G03850	S28	RPS28B	Small subunit	0.467	1872	2147	2481
94	AT5G64140	S28	RPS28C	Small subunit	0.48	1055	1122	1382
95	AT3G43980	S29	RPS29A	Small subunit	0.4	401	432	459
96	AT3G44010	S29	RPS29B	Small subunit	0.483	1817	2003	2122
97	AT4G33865	S29	RPS29C	Small subunit	0.439	1637	1751	1945
98	N.A.	S29	RPS29D	Small subunit
99	AT2G19750	S30	RPS30A	Small subunit	0.604	573	556	706
100	AT4G29390	S30	RPS30B	Small subunit	0.495	958	941	1061
101	AT5G56670	S30	RPS30C	Small subunit	0.47	1665	1948	1906
102	AT2G40010	P0	RPP0A	Large subunit	1.153	87	95	111
103	AT3G09200	P0	RPP0B	Large subunit	1.331	12683	14579	14884
104	AT3G11250	P0	RPP0C	Large subunit	1.243	717	929	954
105	AT1G01100	P1	RPP1A	Large subunit	0.679	3048	4313	3857
106	AT4G00810	P1	RPP1B	Large subunit	0.691	1007	1174	1393
107	AT5G47700	P1	RPP1C	Large subunit	0.675	2392	2834	2989
108	AT2G27720	P2	RPP2A	Large subunit	0.717	3214	3259	3695
109	AT2G27710	P2	RPP2B	Large subunit	0.84	4101	4668	4968
110	AT3G28500	P2	RPP2C	Large subunit	0.635	4	4	8
111	AT3G44590	P2	RPP2D	Large subunit	0.684	508	569	624
112	AT5G40040	P2	RPP2E	Large subunit	0.562	0	0	1
113	AT4G25890	P3	RPP3A	Large subunit	0.605	381	462	535
114	AT5G57290	P3	RPP3B	Large subunit	0.701	1718	2071	2224
115	AT1G43170	L3	RPL3A	Large subunit	1.579	14787	16458	16899
116	AT1G61580	L3	RPL3B	Large subunit	1.354	609	781	708
117	AT5G42445	L3	RPL3C	Large subunit	0.342	9	4	7
118	AT3G09630	L4	RPL4A	Large subunit	1.601	6586	8202	7524
119	AT1G35200	L4	RPL4B	Large subunit	0.409	0	0	0
120	AT2G24730	L4	RPL4C	Large subunit	0.677	0	1	0
121	AT5G02870	L4	RPL4D	Large subunit	1.475	7063	8633	8379
122	AT3G25520	L5	RPL5A	Large subunit	1.259	10182	11994	12379
123	AT5G39740	L5	RPL5B	Large subunit	1.315	7198	8423	8932
124	AT5G40130	L5	RPL5C	Large subunit	0.36	1	2	0
125	AT1G18540	L6	RPL6A	Large subunit	0.861	4499	5950	5682
126	AT1G74060	L6	RPL6B	Large subunit	0.977	2742	3106	3129
127	AT1G74050	L6	RPL6C	Large subunit	1.037	3384	3654	3952
128	AT1G80750	L7	RPL7A	Large subunit	0.975	792	1122	1095
129	AT2G01250	L7	RPL7B	Large subunit	1.081	5926	6863	7933
130	AT2G44120	L7	RPL7C	Large subunit	1.62	3405	3868	4112
131	AT3G13580	L7	RPL7D	Large subunit	1.693	1725	1932	2008
132	AT2G47610	L7a	RPL7aA	Large subunit	1.142	5940	6974	7017
133	AT3G62870	L7a	RPL7aB	Large subunit	1.048	6547	7633	7315
134	AT2G18020	L8	RPL8A	Large subunit	0.97	8277	10374	9100
135	AT3G51190	L8	RPL8B	Large subunit	0.783	0	2	1
136	AT4G36130	L8	RPL8C	Large subunit	1.048	2714	3226	3009
137	N.A.	L9	RPL9A	Large subunit
138	AT1G33120	L9	RPL9B	Large subunit	0.971	1145	1351	1379
139	AT1G33140	L9	RPL9C	Large subunit	0.951	2255	2702	2877
140	AT4G10450	L9	RPL9D	Large subunit	0.919	804	881	1062
141	AT1G14320	L10	RPL10A	Large subunit	0.972	7986	9288	9651
142	AT1G26910	L10	RPL10B	Large subunit	0.877	356	448	455
143	AT1G66580	L10	RPL10C	Large subunit	0.882	4094	4651	5571
144	AT1G08360	L10a	RPL10aA	Large subunit	0.949	4190	4659	5212
145	AT2G27530	L10a	RPL10aB	Large subunit	1.043	4554	5298	6236
146	AT5G22440	L10a	RPL10aC	Large subunit	1.106	2189	2683	3102
147	AT2G42740	L11	RPL11A	Large subunit	0.75	315	380	349
148	AT3G58700	L11	RPL11B	Large subunit	0.786	700	776	793
149	AT4G18730	L11	RPL11C	Large subunit	0.8	3064	3243	3342
150	AT5G45775	L11	RPL11D	Large subunit	0.907	2106	2350	2426
151	AT2G37190	L12	RPL12A	Large subunit	0.713	3249	3704	3947
152	AT3G53430	L12	RPL12B	Large subunit	0.783	3870	4304	4477
153	AT5G60670	L12	RPL12C	Large subunit	0.684	1199	1412	1346
154	AT3G48130	L13	RPL13A	Large subunit	0.177	1	4	0
155	AT3G49010	L13	RPL13B	Large subunit	1	5552	6374	5784
156	AT3G48960	L13	RPL13C	Large subunit	0.621	1	0	0
157	AT5G23900	L13	RPL13D	Large subunit	0.856	2115	2165	2231
158	AT3G07110	L13a	RPL13aA	Large subunit	0.893	2897	3506	3288
159	AT3G24830	L13a	RPL13aB	Large subunit	0.92	5685	6394	7190
160	AT4G13170	L13a	RPL13aC	Large subunit	0.862	552	727	621
161	AT5G48760	L13a	RPL13aD	Large subunit	0.85	931	1198	1081
162	AT2G20450	L14	RPL14A	Large subunit	0.648	894	1064	1134
163	AT4G27090	L14	RPL14B	Large subunit	0.669	6780	7458	8450
164	AT4G16720	L15	RPL15A	Large subunit	0.878	5760	6684	6637
165	AT4G17390	L15	RPL15B	Large subunit	0.997	4851	6180	5552
166	AT1G27400	L17	RPL17A	Large subunit	0.841	2625	3004	2915
167	AT1G67430	L17	RPL17B	Large subunit	0.74	6051	6865	6890
168	AT2G47570	L18	RPL18A	Large subunit	0.528	0	0	0
169	AT3G05590	L18	RPL18B	Large subunit	0.857	5071	5731	6252
170	AT5G27850	L18	RPL18C	Large subunit	0.882	6107	7059	7902
171	AT1G29970	L18a	RPL18aA	Large subunit	1.66	461	373	548
172	AT2G34480	L18a	RPL18aB	Large subunit	0.823	6896	7690	7559
173	AT3G14600	L18a	RPL18aC	Large subunit	0.853	3185	3358	3802
174	AT1G02780	L19	RPL19A	Large subunit	1.031	9480	11062	11297
175	AT3G16780	L19	RPL19B	Large subunit	1.017	1300	1594	1648
176	AT4G02230	L19	RPL19C	Large subunit	0.878	1793	1818	1879
177	AT1G09590	L21	RPL21A	Large subunit	0.708	2299	3122	2813
178	AT1G09486	L21	RPL21B	Large subunit	1.302	56	53	80
179	AT1G09690	L21	RPL21C	Large subunit	0.759	3849	4730	4548
180	AT1G31355	L21	RPL21D	Large subunit	1.003	42	40	51
181	AT1G57660	L21	RPL21E	Large subunit	0.715	1773	2153	2106
182	AT1G57860	L21	RPL21F	Large subunit	0.669	678	733	769
183	AT1G02830	L22	RPL22A	Large subunit	0.384	0	0	0
184	AT3G05560	L22	RPL22B	Large subunit	1.006	2690	2859	3291
185	AT5G27770	L22	RPL22C	Large subunit	0.7	1897	2068	2490
186	AT1G04480	L23	RPL23A	Large subunit	0.648	1542	1725	1732
187	AT2G33370	L23	RPL23B	Large subunit	0.664	1575	1626	1880
188	AT3G04400	L23	RPL23C	Large subunit	0.891	5201	6018	6521
189	AT2G39460	L23a	RPL23aA	Large subunit	1.559	5579	6772	7371
190	AT3G55280	L23a	RPL23aB	Large subunit	0.777	1690	2275	2517
191	AT2G36620	L24	RPL24A	Large subunit	0.777	2002	2500	2358
192	AT3G53020	L24	RPL24B	Large subunit	0.837	4312	5051	5600
193	AT2G44860	L24	RPL24C	Large subunit	0.857	872	1085	1110
194	AT3G49910	L26	RPL26A	Large subunit	0.712	6641	7605	8307
195	AT5G67510	L26	RPL26B	Large subunit	0.639	716	816	760
196	AT2G32220	L27	RPL27A	Large subunit	0.605	92	99	92
197	AT3G22230	L27	RPL27B	Large subunit	0.631	2280	2730	2754
198	AT4G15000	L27	RPL27C	Large subunit	0.657	4339	5146	5430
199	AT1G12960	L27a	RPL27aA	Large subunit	0.315	0	0	0
200	AT1G23290	L27a	RPL27aB	Large subunit	0.604	2838	3339	3382
201	AT1G70600	L27a	RPL27aC	Large subunit	0.737	5099	6051	6044
202	AT2G19730	L28	RPL28A	Large subunit	0.756	3581	4463	4681
203	N.A.	L28	RPL28B	Large subunit
204	AT4G29410	L28	RPL28C	Large subunit	0.709	1720	2014	2062
205	AT3G06700	L29	RPL29A	Large subunit	0.565	2610	3392	3237
206	AT3G06680	L29	RPL29B	Large subunit	0.655	528	566	554
207	AT1G36240	L30	RPL30A	Large subunit	0.339	0	0	0
208	AT1G77940	L30	RPL30B	Large subunit	0.652	3115	3877	4135
209	AT3G18740	L30	RPL30C	Large subunit	0.556	2371	2734	2807
210	AT2G19740	L31	RPL31A	Large subunit	0.597	1004	1129	1211
211	AT4G26230	L31	RPL31B	Large subunit	0.674	1464	1652	1715
212	AT5G56710	L31	RPL31C	Large subunit	0.606	3354	4111	4372
213	AT4G18100	L32	RPL32A	Large subunit	0.698	4087	4889	5488
214	AT5G46430	L32	RPL32B	Large subunit	0.606	1844	1999	2342
215	AT1G26880	L34	RPL34A	Large subunit	0.754	1615	1977	2043
216	AT1G69620	L34	RPL34B	Large subunit	0.666	3360	3823	4437
217	AT3G28900	L34	RPL34C	Large subunit	0.623	864	1062	1054
218	AT3G09500	L35	RPL35A	Large subunit	0.68	3485	3411	3946
219	AT2G39390	L35	RPL35B	Large subunit	0.631	1425	1592	1735
220	AT3G55170	L35	RPL35C	Large subunit	0.647	427	475	489
221	AT5G02610	L35	RPL35D	Large subunit	0.797	1030	1176	1131
222	AT1G07070	L35a	RPL35aA	Large subunit	0.575	299	406	424
223	AT1G41880	L35a	RPL35aB	Large subunit	0.729	1644	2149	2215
224	AT1G74270	L35a	RPL35aC	Large subunit	0.614	1022	1229	1121
225	AT3G55750	L35a	RPL35aD	Large subunit	0.656	1815	2363	2444
226	AT2G37600	L36	RPL36A	Large subunit	0.646	538	639	609
227	AT3G53740	L36	RPL36B	Large subunit	0.756	3069	3361	3514
228	AT5G02450	L36	RPL36C	Large subunit	0.684	3006	3585	3905
229	AT3G23390	L36a	RPL36aA	Large subunit	0.541	1796	2015	2309
230	AT4G14320	L36a	RPL36aB	Large subunit	0.896	2062	2572	2657
231	AT1G15250	L37	RPL37A	Large subunit	0.542	121	176	143
232	AT1G52300	L37	RPL37B	Large subunit	0.685	3333	3915	3823
233	AT3G16080	L37	RPL37C	Large subunit	0.612	1275	1597	1744
234	N.A.	L37a	RPL37aA	Large subunit
235	AT3G10950	L37a	RPL37aB	Large subunit	0.279	0	0	0
236	AT3G60245	L37a	RPL37aC	Large subunit	0.592	3890	4655	4489
237	AT2G43460	L38	RPL38A	Large subunit	0.6	2814	2934	3556
238	AT3G59540	L38	RPL38B	Large subunit	0.524	2062	2195	2538
239	AT2G25210	L39	RPL39A	Large subunit	0.402	1104	1199	1403
240	AT3G02190	L39	RPL39B	Large subunit	0.404	215	261	312
241	AT4G31985	L39	RPL39C	Large subunit	0.385	1257	1543	1441
242	AT2G36170	L40	RPL40A	Large subunit	0.68	1298	1555	1526
243	AT3G52590	L40	RPL40B	Large subunit	0.677	4729	5115	5516
244	N.A.	L41	RPL41A	Large subunit
245	N.A.	L41	RPL41B	Large subunit
246	AT2G40205	L41	RPL41C	Large subunit	0.116	39	33	53
247	AT3G08520	L41	RPL41D	Large subunit	0.078	0	0	0
248	AT3G11120	L41	RPL41E	Large subunit	0.298	748	1025	1095
249	N.A.	L41	RPL41F	Large subunit
250	AT3G56020	L41	RPL41G	Large subunit	0.376	1026	1188	1547
251	AT1G18080	RACK1A	RACK1A	other type gene	1.358	7631	9006	8364
252	AT1G48630	RACK1B	RACK1B	other type gene	1.244	2434	2809	2913
253	AT3G18130	RACK1C	RACK1C	other type gene	1.248	1462	1717	1776
254	AT3G55620	eIF6A	eIF6A	other type gene	1.088	1075	1273	1365
255	AT2G39820	eIF6B	eIF6B	other type gene	0.884	0	1	2
256	AT3G56090	FER3	FER3	other type gene	1.134	610	642	784
NA, no annotation in TAIR10
