# Supplementary material for: Expression changes of ribosomal proteins in phosphate- and iron-deficient Arabidopsis roots predict stress-specific alterations in ribosome composition
Source: BMC Genomics. 2013 Nov 13;14:783. doi: 10.1186/1471-2164-14-783 (PMC3830539; doi:10.1186/1471-2164-14-783)
Supplement: Additional file 3 — 125 RPs identified in Arabidopsis roots. [file 1471-2164-14-783-S3.xls]

## Sheet: Title page
Ribosomal protein identified in the roots with at least one unique matched peptide
A indicats data from bio1,B indicates data from bio2,and C indicates data from bio3

## Sheet: 125 ribosomal proteins
Accession	Protein name	Gene name	Type	ΣCoverage	Σ# Unique Peptides	Σ# Peptides	Σ# PSMs	Score A(3,7)	Coverage A(3,7)	# Peptides A(3,7)	# PSM A(3,7)	Score A(5,8)	Coverage A(5,8)	# Peptides A(5,8)	# PSM A(5,8)	Score B(3,7)	Coverage B(3,7)	# Peptides B(3,7)	# PSM B(3,7)	Score B(5,8)	Coverage B(5,8)	# Peptides B(5,8)	# PSM B(5,8)	Score C(3,7)	Coverage C(3,7)	# Peptides C(3,7)	# PSM C(3,7)	Score C(5,8)	Coverage C(5,8)	# Peptides C(5,8)	# PSM C(5,8)
AT1G72370	Sa	RPSaA	Small subunit	52.35	8	16	1687	860.13	52.35	31	270	4955.59	51.01	30	253	964.39	51.01	30	292	5673.75	51.01	30	277	991.94	51.01	29	305	5816.37	51.01	29	290
AT3G04770	Sa	RPSaB	Small subunit	28.31	2	10	856	366.08	24.4	16	136	1993.48	23.19	15	127	388.93	19.58	14	144	2164.24	19.58	14	127	468.92	23.49	16	167	2600.34	23.49	16	155
AT2G41840	S2	RPS2C	Small subunit	69.12	6	23	1656	900.14	69.12	43	267	4417.98	65.61	41	239	868.31	69.12	45	259	4512.84	65.61	44	233	1107.21	69.12	44	342	5405.71	69.12	44	316
AT3G57490	S2	RPS2D	Small subunit	51.45	2	19	1068	550.71	49.28	32	177	2614.04	45.65	29	156	542.35	51.45	36	178	2421.05	45.65	34	158	609.07	47.46	31	210	3032.94	42.39	30	189
AT2G31610	S3	RPS3A	Small subunit	81.6	3	21	2297	1467.23	81.6	41	377	9099.46	81.6	41	367	1510.59	81.6	41	385	9485.01	81.6	41	380	1547.82	81.6	41	400	9667.84	81.6	41	388
AT3G53870	S3	RPS3B	Small subunit	83.13	5	22	2267	1456.16	83.13	43	378	8558.72	83.13	43	366	1469.88	80.72	41	379	8965.02	80.72	41	373	1509.96	80.72	41	393	9185.5	80.72	41	378
AT5G35530	S3	RPS3C	Small subunit	82.26	4	20	2249	1410.72	82.26	39	362	8283.24	82.26	39	354	1442.24	82.26	39	370	8665.79	82.26	39	367	1550.92	82.26	39	400	9437.73	82.26	39	396
AT3G04840	S3a	RPS3aA	Small subunit	74.05	9	24	1368	819.06	69.08	43	232	4484.48	67.56	41	216	809.33	64.5	39	233	4507.36	64.5	40	218	850.62	72.52	42	238	4493.59	70.61	42	231
AT4G34670	S3a	RPS3aB	Small subunit	73.66	8	24	1243	742.57	69.47	42	213	3882.83	68.32	41	204	747.26	66.79	39	217	3913.06	67.18	42	211	713.37	69.85	38	200	3688.85	70.23	41	198
AT3G11940	S5	RPS5B	Small subunit	60.39	1	15	816	506.29	60.39	28	137	3057.43	60.39	28	142	491.57	57.49	24	135	2613.4	57.97	27	138	464.69	59.9	26	129	2829	60.39	29	135
AT4G31700	S6	RPS6A	Small subunit	56.8	2	17	399	187.88	47.2	27	70	897.7	47.2	28	74	220.11	47.2	27	80	1168.39	50	28	82	138.02	38.8	18	46	736.96	38.8	19	47
AT5G10360	S6	RPS6B	Small subunit	59.84	6	19	411	168.56	44.98	23	60	902.57	44.98	23	59	276.56	57.03	33	98	1454.29	59.84	34	98	142.23	32.53	19	49	752.33	32.53	19	47
AT1G48830	S7	RPS7A	Small subunit	53.93	8	10	469	346.62	53.93	19	93	2251.32	51.83	17	82	265.03	51.83	17	69	1754.41	51.83	17	69	311.42	51.83	18	80	2201.93	51.83	17	76
AT3G02560	S7	RPS7B	Small subunit	71.2	12	17	1000	627.86	63.87	28	172	3478.46	64.92	27	164	543.27	65.97	28	151	2890.69	69.11	29	147	707.9	64.92	29	185	3820.53	64.92	29	181
AT5G16130	S7	RPS7C	Small subunit	69.47	11	16	1390	811.53	66.32	30	238	3881.83	69.47	31	230	757.99	66.32	30	221	3696.33	69.47	31	215	859.3	68.42	29	248	4019.25	68.42	29	238
AT5G20290	S8	RPS8A	Small subunit	49.55	8	12	405	213.17	49.55	18	59	1372.89	49.55	19	57	287.89	49.55	20	84	1728.17	49.55	19	74	236.5	49.1	19	69	1460.8	49.1	17	62
AT5G15200	S9	RPS9B	Small subunit	63.13	6	14	1006	610.46	57.07	23	174	3115.4	63.13	26	186	593.78	59.6	24	170	2959.99	63.13	26	172	525.19	59.6	25	149	2842.8	63.13	27	155
AT5G39850	S9	RPS9C	Small subunit	40.1	1	9	742	451.81	28.93	14	123	2336.57	31.47	15	122	485.66	31.47	15	133	2445.34	31.47	15	129	439.54	40.1	17	119	2491.74	40.1	16	116
AT4G25740	S10	RPS10A	Small subunit	35.03	3	8	433	227.26	34.46	14	78	994.87	34.46	12	74	180.08	31.64	13	56	814.48	31.64	13	58	247.53	31.07	11	87	1060.37	27.68	10	80
AT5G41520	S10	RPS10B	Small subunit	46.67	8	10	414	236.05	46.11	17	77	1004.36	46.11	16	73	151.44	38.33	14	51	600.91	38.33	14	49	245.8	46.67	18	87	903.15	42.78	15	77
AT5G52650	S10	RPS10C	Small subunit	39.66	3	9	507	242.55	39.66	18	82	1047.1	39.66	17	79	208.14	36.31	14	67	972.96	36.31	14	69	313.22	39.66	15	108	1407.92	36.31	14	102
AT1G15930	S12	RPS12A	Small subunit	66.67	6	11	614	363.69	66.67	21	107	1883.04	63.89	20	103	333.35	63.89	20	101	1740.24	63.89	20	96	349.3	63.89	20	106	1702.68	63.89	20	101
AT2G32060	S12	RPS12C	Small subunit	85.42	6	11	574	351.3	61.11	19	102	2184.45	82.64	20	99	292.81	58.33	18	88	1867.78	82.64	20	93	329.17	58.33	18	93	2005.46	82.64	20	99
AT2G36160	S14	RPS14A	Small subunit	54	1	10	531	325.54	38	12	72	2358.09	38	12	72	375.49	38	12	87	2642.18	38	12	86	450.66	50.67	17	107	3175.68	52.67	17	107
AT3G11510	S14	RPS14B	Small subunit	54	1	10	582	355.06	45.33	14	81	2553.89	45.33	14	80	406.25	45.33	14	96	2841.33	45.33	14	94	480.12	50.67	17	116	3259.49	52.67	17	115
AT3G52580	S14	RPS14C	Small subunit	54	2	10	488	314.84	45.33	14	66	2375.84	45.33	14	66	364.42	45.33	14	79	2646.35	45.33	14	79	425.6	50.67	17	99	3062.99	52.67	17	99
AT1G04270	S15	RPS15A	Small subunit	73.03	2	10	868	487.98	72.37	16	141	2668.5	72.37	16	141	516.28	64.47	17	151	2686.49	64.47	16	143	508.34	72.37	17	149	2508.49	72.37	17	143
AT5G09500	S15	RPS15C	Small subunit	50	1	5	419	210.61	50	8	67	1256.08	37.33	7	65	246.56	37.33	7	76	1341.73	50	8	70	244.39	37.33	7	71	1192.24	50	8	70
AT5G09510	S15	RPS15D	Small subunit	72.37	1	9	862	476.31	72.37	16	139	2599.75	72.37	16	140	500.32	63.82	15	149	2582.27	63.82	15	142	504.97	72.37	17	149	2458.66	72.37	17	143
AT1G07770	S15a	RPS15aA	Small subunit	81.54	1	12	998	581.96	81.54	24	179	2577.56	81.54	23	172	539.78	74.62	22	165	2582.52	74.62	21	155	543.22	81.54	24	169	2329.73	74.62	22	158
AT3G46040	S15a	RPS15aD	Small subunit	66.15	1	11	896	459.26	66.15	22	159	1672.87	66.15	21	154	425.86	59.23	20	148	1685.7	59.23	19	137	440.56	66.15	22	153	1603.95	59.23	20	145
AT4G29430	S15a	RPS15aE	Small subunit	57.36	5	7	161	72.2	57.36	12	31	261.15	27.13	6	23	74.46	44.19	8	29	244.45	44.19	8	24	76.25	54.26	12	29	255.21	51.16	9	25
AT2G09990	S16	RPS16A	Small subunit	53.42	1	11	216	107.66	43.15	16	41	660.3	43.15	16	40	86.06	43.15	13	33	535.44	33.56	12	29	102.09	39.73	15	37	626.2	34.25	14	36
AT3G04230	S16	RPS16B	Small subunit	34.25	2	8	214	88.61	31.51	11	32	568.63	28.08	11	33	76.35	28.08	11	30	443.58	28.08	11	32	104.13	32.19	10	43	598.51	21.23	8	44
AT2G04390	S17	RPS17A	Small subunit	75.18	2	16	847	454.31	70.21	25	140	2239.88	70.21	23	137	521.5	71.63	25	163	2851.5	71.63	23	154	404.74	75.18	27	129	1868.76	75.18	26	124
AT2G05220	S17	RPS17B	Small subunit	75	3	17	986	602.38	73.57	29	162	3306.83	73.57	27	158	700.05	75	29	192	3979.62	75	27	178	567.8	75	30	151	2899.75	75	28	145
AT5G04800	S17	RPS17D	Small subunit	75.18	3	17	961	565.5	73.76	28	158	3013	73.76	27	159	629.35	75.18	28	180	3292.62	75.18	27	176	515.86	75.18	29	145	2448.25	75.18	28	143
AT1G22780	S18	RPS18A	Small subunit	61.18	13	14	747	405.27	61.18	24	143	2820.05	57.24	23	129	380.68	57.24	22	132	2705.76	53.29	20	115	321.47	57.24	24	123	2109.61	57.24	22	105
AT3G02080	S19	RPS19A	Small subunit	81.82	2	14	980	489.79	73.43	21	173	2974.61	76.92	23	157	445.5	78.32	25	158	2192.03	78.32	26	148	508.97	68.53	21	179	2632.32	68.53	21	165
AT5G15520	S19	RPS19B	Small subunit	78.32	1	13	840	346.4	73.43	21	144	1531	73.43	22	126	352.63	78.32	25	138	1351.66	78.32	26	127	409.79	68.53	21	159	1740.13	68.53	21	146
AT5G61170	S19	RPS19C	Small subunit	77.62	4	14	891	400.03	74.13	24	154	1791.38	77.62	26	136	410.79	74.13	25	151	1645.14	74.13	26	137	453.49	74.13	23	160	2086.53	74.13	23	153
AT3G45030	S20	RPS20A	Small subunit	48.39	1	8	449	254.31	43.55	14	73	1622.57	45.16	13	68	291.31	43.55	13	77	2102.04	45.16	13	78	293.29	43.55	12	76	1532.74	45.16	13	77
AT3G47370	S20	RPS20B	Small subunit	49.18	1	8	408	241.6	44.26	14	66	1573.87	45.9	13	60	290.49	44.26	13	72	2190.81	45.9	13	73	271.69	44.26	12	68	1483.68	45.9	13	69
AT3G53890	S21	RPS21B	Small subunit	39.02	1	3	82	35.41	13.41	2	11	468.07	13.41	2	11	30.61	19.51	3	11	404.4	19.51	3	11	40.43	39.02	5	20	477.57	19.51	4	18
AT5G27700	S21	RPS21C	Small subunit	37.8	1	3	93	42.64	37.8	5	14	485.51	37.8	5	14	36.08	19.51	4	13	423.42	19.51	4	14	46.17	19.51	4	19	508.35	19.51	4	19
AT5G02960	S23	RPS23B	Small subunit	61.27	3	9	176	109.65	54.23	11	27	748.01	50.7	10	27	118.18	48.59	11	33	780.35	41.55	10	30	121.14	50	12	30	749.37	46.48	11	29
AT5G28060	S24	RPS24B	Small subunit	17.29	1	4	51	35	12.78	6	12	178.13	12.78	5	9	25.52	13.53	5	8	132.35	9.02	4	6	33.36	9.02	4	8	162.09	9.02	4	8
AT4G39200	S25	RPS25E	Small subunit	38.89	1	4	92	45.95	34.26	6	19	165.19	22.22	4	12	40.71	38.89	6	16	112.42	38.89	6	10	47.22	34.26	6	20	172.49	34.26	5	15
AT3G56340	S26	RPS26C	Small subunit	35.38	1	4	188	79.82	35.38	8	31	313.86	35.38	8	27	88.47	35.38	8	34	233.67	35.38	7	26	96.96	35.38	8	38	318.95	35.38	8	32
AT5G47930	S27	RPS27D	Small subunit	45.24	2	3	155	65.07	25	4	18	750.84	45.24	6	30	60.22	25	4	16	834.69	45.24	6	30	68.79	25	4	18	959.86	45.24	6	43
AT3G62250	S27a	RPS27aC	Small subunit	75.8	1	17	2117	990.5	66.24	29	364	4742.9	62.42	28	336	1124.57	71.97	31	383	5279.47	71.97	31	370	1020.71	75.8	30	337	5289.27	71.97	29	327
AT3G10090	S28	RPS28A	Small subunit	39.06	1	3	256	118.34	39.06	6	39	682.48	39.06	6	38	111.74	39.06	6	38	693.03	39.06	6	37	151.8	39.06	6	52	951.19	39.06	6	52
AT5G64140	S28	RPS28C	Small subunit	45.31	1	4	205	100.29	45.31	7	33	551.52	39.06	6	32	89.91	39.06	6	30	501.78	39.06	6	30	111	39.06	6	40	477.05	39.06	6	40
AT3G43980	S29	RPS29A	Small subunit	46.43	3	3	51	9.88	26.79	4	7	35.54	46.43	3	6	16.88	26.79	4	11	59.92	46.43	6	16	7.03	14.29	2	3	75.45	33.93	4	8
AT3G09200	P0	RPP0B	Large subunit	73.44	4	17	1260	905.3	63.44	30	190	6690.98	62.19	27	181	1042.57	63.44	31	233	7318.39	62.19	29	222	1009.23	73.44	31	223	6548.78	70.94	29	211
AT3G11250	P0	RPP0C	Large subunit	72.14	3	16	876	643.96	52.94	26	138	4781.1	51.7	23	133	730.61	62.23	28	167	5239.04	59.13	25	158	617.78	62.85	26	141	4143.34	61.61	25	139
AT1G01100	P1	RPP1A	Large subunit	71.43	2	4	391	249.57	71.43	8	58	1556.27	71.43	8	64	243.59	71.43	8	57	1362.13	71.43	8	59	327.62	71.43	8	76	1785.93	71.43	8	77
AT4G00810	P1	RPP1B	Large subunit	55.75	3	4	259	193.09	55.75	8	44	1182.75	55.75	8	46	161.86	53.1	6	41	761	53.1	6	42	148.64	55.75	7	41	799.52	55.75	8	45
AT5G24510	P1	RPP1D	Large subunit	7.21	1	1	2					39.97	7.21	1	1					40.41	7.21	1	1
AT5G47700	P1	RPP1C	Large subunit	71.68	2	4	418	265.24	71.68	8	67	1727.56	71.68	8	72	246.43	71.68	8	58	1663.89	71.68	8	59	313.61	71.68	8	79	1897.63	71.68	8	83
AT2G27710	P2	RPP2B	Large subunit	92.17	6	9	1321	772.49	77.39	13	211	4976.97	77.39	14	207	813.51	92.17	14	216	5644.82	77.39	15	218	900.99	77.39	14	235	6239.36	77.39	16	234
AT2G27720	P2	RPP2A	Large subunit	66.15	4	7	939	483.78	53.08	11	145	2724.83	53.08	11	145	535.72	66.15	12	156	3258.9	51.54	10	153	602.87	53.08	12	171	3749.55	53.08	12	169
AT3G44590	P2	RPP2D	Large subunit	70.27	3	4	101	70.17	54.95	6	16	557.55	54.95	6	16	81.58	70.27	7	17	738.2	54.95	6	16	86.33	54.95	6	18	708.52	54.95	6	18
AT4G25890	P3	RPP3A	Large subunit	44.54	3	4	134	80.68	37.82	5	20	700.18	44.54	8	27	87.48	37.82	5	21	889.59	44.54	7	33	49.83	37.82	5	13	447.06	44.54	7	20
AT5G57290	P3	RPP3B	Large subunit	42.5	3	4	272	136.49	35.83	5	34	1455.98	42.5	8	62	128.2	35.83	5	31	1271.69	42.5	7	53	160	35.83	5	35	1658.23	42.5	7	57
AT1G43170	L3	RPL3A	Large subunit	69.92	21	35	1682	824.22	65.04	59	254	4091.2	66.32	63	250	1036.95	69.92	64	314	4879.81	68.38	64	312	914.48	60.67	57	283	3975.35	58.61	55	269
AT1G61580	L3	RPL3B	Large subunit	34.36	4	17	594	275.55	33.08	27	96	1304.68	28.46	29	91	318.04	34.36	29	103	1623.65	30.51	30	107	290.54	27.18	25	99	1374.28	27.18	25	98
AT3G09630	L4	RPL4A	Large subunit	67	8	33	1694	861.58	63.3	57	275	4912.95	62.32	56	272	1002.51	64.53	60	302	5729.19	64.53	60	294	920.33	66.01	62	283	5159.28	64.04	58	268
AT5G02870	L4	RPL4D	Large subunit	64.86	5	30	1638	872.97	62.16	54	278	4970.58	61.18	53	275	908.38	57.49	52	277	5176.83	57.49	53	276	871.74	58.97	54	272	4930.71	57	51	260
AT3G25520	L5	RPL5A	Large subunit	76.41	5	27	1970	995.4	63.12	42	332	6166.65	58.47	40	275	1110.85	73.09	48	371	6605.81	67.11	44	316	1088.72	72.43	50	370	6217.87	72.43	48	306
AT5G39740	L5	RPL5B	Large subunit	71.76	4	26	1949	958.3	61.13	43	326	5802.97	56.48	41	269	1096.13	70.43	46	365	6375.13	67.11	44	311	1117.64	70.43	48	370	6452.96	70.43	45	308
AT1G18540	L6	RPL6A	Large subunit	64.81	7	21	584	312.84	60.09	37	106	1513.55	56.65	30	90	345.63	61.8	37	111	1887.62	61.8	34	104	275.07	62.23	37	90	1376.57	58.8	35	83
AT1G80750	L7	RPL7A	Large subunit	34.01	7	8	154	88.95	30.77	12	32	402.52	19.43	10	30	68.66	19.03	10	27	311.15	19.03	10	26	48.41	24.7	11	20	196.42	19.43	10	19
AT2G01250	L7	RPL7B	Large subunit	71.07	10	23	1012	558.65	59.09	34	183	2069.76	61.98	36	172	513.7	61.57	38	170	1974.25	62.81	36	154	562.46	68.6	41	176	2005.11	68.6	39	157
AT2G44120	L7	RPL7C	Large subunit	69.64	5	21	895	450.2	60.73	33	146	2113.41	60.73	34	140	488.19	69.23	37	150	2009.7	67.61	36	143	558.68	67.21	38	165	1979.51	67.21	36	151
AT3G13580	L7	RPL7D	Large subunit	59.02	5	18	796	378.74	50	29	126	1481.54	47.13	26	116	434.14	52.87	29	133	1507.78	52.87	28	123	542.62	56.15	33	157	1710.23	56.15	31	141
AT2G47610	L7a	RPL7aA	Large subunit	29.96	1	8	70	38.73	22.57	10	14	106.64	15.56	7	10	38.14	21.79	10	15	53.02	14.01	6	8	34.74	12.84	6	13	94.35	12.84	6	10
AT3G62870	L7a	RPL7aB	Large subunit	31.64	1	9	76	44.76	29.3	13	17	106.64	15.63	7	10	36.93	21.88	10	15	44.09	8.98	4	6	39.73	14.45	8	18	94.35	12.89	6	10
AT2G18020	L8	RPL8A	Large subunit	60.08	3	18	410	243.65	41.09	23	65	1356.19	39.15	22	61	194.48	43.41	22	58	1033.8	37.98	19	52	280.67	58.14	29	93	1564.79	41.09	23	81
AT4G36130	L8	RPL8C	Large subunit	58.14	2	17	366	188.83	39.15	22	55	990.08	39.15	22	50	165.44	41.47	20	50	941.37	36.05	18	45	258.13	56.2	28	89	1332.73	41.09	23	77
AT1G33120	L9	RPL9B	Large subunit	77.32	13	22	1483	874.89	77.32	41	236	4404.05	77.32	40	230	966.95	77.32	38	261	4696.34	77.32	38	253	973.92	77.32	40	256	5062.29	77.32	39	247
AT4G10450	L9	RPL9D	Large subunit	73.71	6	15	829	482.62	69.59	28	131	2467.86	69.59	28	130	510.03	60.82	26	142	2556.32	60.82	26	142	505.77	73.71	30	145	2609.07	73.71	30	139
AT1G66580	L10	RPL10C	Large subunit	48.87	3	13	213	134.41	40.27	20	36	697.88	40.27	19	35	130.63	33.94	15	35	777.08	36.65	15	33	135.05	33.94	18	38	911.94	33.94	17	36
AT1G08360	L10a	RPL10aA	Large subunit	67.13	4	16	591	355.23	56.02	28	112	1668.85	56.02	27	105	296.03	56.94	28	96	1444.13	59.72	29	91	300.78	59.72	29	96	1498.35	56.94	28	91
AT2G27530	L10a	RPL10aB	Large subunit	62.96	3	14	565	330.48	51.85	24	103	1617	51.85	24	98	293.47	52.78	23	91	1594.89	55.56	24	87	283.93	55.56	24	96	1468.77	52.78	23	90
AT5G22440	L10a	RPL10aC	Large subunit	56.68	2	13	449	286.84	45.62	22	85	1415.87	45.62	22	80	222.03	46.54	22	67	1147.3	49.31	23	63	270.77	49.31	23	78	1372.48	46.54	22	76
AT2G37190	L12	RPL12A	Large subunit	69.28	1	11	643	355.66	62.05	18	104	2668.86	62.05	17	99	351.31	62.05	18	106	2398.93	60.84	17	97	386.22	69.28	21	126	2619.01	68.07	18	111
AT3G53430	L12	RPL12B	Large subunit	69.28	1	11	646	370.94	62.05	18	108	2709.79	62.05	17	103	359.91	62.05	18	108	2386.77	60.84	17	98	374.34	69.28	21	122	2479.91	68.07	18	107
AT5G60670	L12	RPL12C	Large subunit	69.28	3	11	508	303.61	62.05	18	90	2176.16	62.05	17	86	290.3	62.05	18	88	1977.75	60.84	17	79	279.7	65.06	19	89	1851.46	63.86	16	76
AT3G49010	L13	RPL13B	Large subunit	59.22	6	13	298	181.03	46.6	22	52	1075.26	42.23	20	48	152.8	55.34	22	56	681.27	41.26	19	40	174.57	55.34	23	55	632.04	42.72	19	47
AT5G23900	L13	RPL13D	Large subunit	28.64	1	7	98	44.82	16.02	10	16	162.84	11.65	8	12	47.29	24.76	11	23	76.43	10.68	8	11	55	21.84	10	21	117.68	12.14	7	15
AT3G07110	L13a	RPL13aA	Large subunit	37.2	3	9	167	77.87	33.33	15	29	232.03	31.4	14	27	103.06	28.02	12	33	216.18	28.02	12	30	78.46	28.5	11	24	171.76	32.37	12	24
AT3G24830	L13a	RPL13aB	Large subunit	43.69	2	10	199	99.1	35.92	15	33	489.31	33.98	14	31	131.18	37.38	15	40	612.94	38.35	16	38	98.09	27.67	10	29	333.23	27.67	10	28
AT2G20450	L14	RPL14A	Large subunit	70.9	4	14	489	245.23	67.16	24	82	1943.51	63.43	24	84	203.52	54.48	21	65	1567.08	54.48	22	73	272.2	70.15	23	91	2288.29	62.69	22	94
AT4G27090	L14	RPL14B	Large subunit	76.12	6	16	800	386.73	72.39	28	128	2592.93	68.66	28	127	362.76	68.66	27	118	2417.51	68.66	28	125	447.63	75.37	27	152	3051.77	67.91	26	150
AT1G27400	L17	RPL17A	Large subunit	59.09	2	12	630	426.22	59.09	23	108	2229.89	59.09	23	102	375.21	52.27	18	98	2107.85	52.27	18	93	412.39	59.09	22	118	2023.73	56.25	21	111
AT1G67430	L17	RPL17B	Large subunit	59.43	1	13	699	463.2	59.43	25	121	2408.74	59.43	25	116	403.13	56	21	110	2214.21	56	21	106	432.64	59.43	24	127	2121.46	56.57	22	119
AT5G27850	L18	RPL18C	Large subunit	58.29	1	12	243	124.49	49.73	18	42	1111.93	42.78	18	45	115.54	53.48	20	40	1058.96	56.15	21	43	111.71	46.52	17	38	875.23	49.2	17	35
AT2G34480	L18a	RPL18aB	Large subunit	25.28	1	7	271	130.89	21.91	11	46	160.24	25.28	11	35	124.19	21.91	11	53	190.45	21.91	9	35	170.12	17.42	10	60	164.04	17.42	8	42
AT1G02780	L19	RPL19A	Large subunit	39.25	3	8	293	64.5	27.1	8	46	523.22	27.1	7	21	223.38	39.25	16	117	1473.26	39.25	16	77	30.13	24.3	6	22	186.38	24.3	6	10
AT4G02230	L19	RPL19C	Large subunit	19.23	1	6	62	3.43	10.1	5	5	28.81	2.88	1	1	51.73	16.35	10	34	223.08	12.02	8	21	0	4.33	1	1
AT1G09590	L21	RPL21A	Large subunit	57.93	2	11	477	236.72	48.78	18	82	982.08	48.78	17	76	224.19	45.12	15	76	825.41	45.12	15	71	265.57	57.93	22	87	940.69	57.93	22	85
AT1G57660	L21	RPL21E	Large subunit	53.05	1	10	475	242.02	53.05	20	84	1014.12	53.05	19	78	224.19	45.12	15	76	825.41	45.12	15	71	259.42	53.05	19	84	945.18	53.05	19	82
AT3G05560	L22	RPL22B	Large subunit	62.9	2	10	603	339.43	62.9	19	99	2366.05	59.68	18	96	326.15	60.48	16	100	2548.64	57.26	14	98	364.09	62.9	19	108	2896.09	59.68	18	102
AT5G27770	L22	RPL22C	Large subunit	62.9	2	10	601	350.32	62.9	19	102	2533.93	59.68	18	100	312.14	60.48	16	99	2249.69	57.26	14	95	356.92	62.9	19	105	2918.63	59.68	18	100
AT1G04480	L23	RPL23A	Large subunit	74.29	11	11	572	318.94	74.29	20	99	2153.41	70	20	103	284.74	69.29	16	90	2003.74	69.29	16	84	328.67	70	20	99	2289.27	70	20	97
AT3G49910	L26	RPL26A	Large subunit	49.32	7	12	550	283.43	45.89	21	104	1827.5	45.89	22	103	265.43	42.47	20	97	1550.28	42.47	20	95	227.32	45.89	20	76	1399.68	42.47	19	75
AT5G67510	L26	RPL26B	Large subunit	26.03	2	6	150	81.9	26.03	11	32	306.05	26.03	11	33	65.64	8.9	6	23	256.5	8.9	6	24	55.08	8.9	6	18	232.53	16.44	7	20
AT2G19730	L28	RPL28A	Large subunit	13.99	1	2	45	40.43	13.99	4	10	125.88	11.19	2	8	24.87	13.99	4	9	68.82	11.19	2	4	34.09	13.99	3	8	118.62	11.19	2	6
AT3G06700	L29	RPL29A	Large subunit	14.75	1	1	6																	1.77	14.75	2	2	69.63	14.75	2	4
AT1G77940	L30	RPL30B	Large subunit	80.36	2	11	539	282.97	75	20	99	1585.67	71.43	16	88	319.3	75	17	99	1813.94	71.43	16	96	224.62	63.39	19	83	1480.37	59.82	16	74
AT3G18740	L30	RPL30C	Large subunit	63.39	1	10	526	264.97	63.39	19	94	1458.21	59.82	16	85	298.01	63.39	16	96	1762.54	59.82	15	94	223.52	63.39	18	82	1424.28	59.82	16	75
AT5G56710	L31	RPL31C	Large subunit	52.1	3	9	588	385.52	52.1	16	91	1236.19	52.1	18	93	457.37	47.06	13	106	1790.6	47.06	14	111	381.86	47.06	16	95	1161.68	47.06	16	92
AT4G18100	L32	RPL32A	Large subunit	57.14	3	7	168	92.96	40.6	10	29	512.88	39.85	10	29	91.09	34.59	8	25	544.19	39.85	10	29	119.63	51.88	11	27	765.32	51.13	12	29
AT5G46430	L32	RPL32B	Large subunit	48.87	2	6	75	18.05	22.56	5	10	115.67	21.8	5	13	27.77	26.32	5	12	166.05	31.58	7	17	30.7	33.83	6	10	225.74	33.08	7	13
AT1G69620	L34	RPL34B	Large subunit	10.92	1	1	1									0	10.92	1	1
AT2G39390	L35	RPL35B	Large subunit	13.82	1	2	16	3.67	7.32	1	1	26.63	7.32	1	1	9.14	13.82	3	5	55.88	7.32	2	4	3.59	13.82	3	3	27.36	13.82	2	2
AT3G23390	L36a	RPL36aA	Large subunit	8.57	1	1	5	0	8.57	1	1					2.99	8.57	1	2	22.19	8.57	1	2
AT3G60245	L37a	RPL37aC	Large subunit	58.7	3	6	105	61.44	48.91	10	22	624.06	48.91	10	21	38.5	41.3	8	14	482.62	41.3	8	14	50.19	51.09	9	18	492.87	41.3	8	16
AT2G43460	L38	RPL38A	Large subunit	62.32	6	6	487	278.38	62.32	12	91	1144.72	53.62	10	85	263.48	62.32	12	81	1089.53	62.32	12	77	237.67	53.62	10	77	856.07	53.62	10	76
AT1G18080	RACK1A	RACK1A	Other type gene	78.9	19	27	2391	1425.28	78.9	53	383	8732.6	78.9	51	365	1520.17	78.9	52	409	9566.41	78.9	51	386	1535.45	78.9	52	433	8824.22	78.9	52	415
AT1G48630	RACK1B	RACK1B	Other type gene	72.09	6	26	1581	899.19	69.94	47	253	4973.04	68.71	45	244	970.66	70.86	48	270	5616.25	70.86	47	260	956.92	63.5	48	282	5116.08	63.5	48	272
AT3G18130	RACK1C	RACK1C	Other type gene	72.7	6	26	1526	894.49	70.55	47	250	4948.86	69.33	45	244	885.1	63.19	46	257	5074.59	63.19	45	245	906.72	64.42	48	270	5011.2	64.42	48	260
AT3G55620	eIF6A	eIF6A	Other type gene	54.69	8	9	223	114.4	41.63	14	34	734.63	34.29	12	35	120.68	41.63	13	36	863.71	41.63	13	36	140.85	54.69	17	40	910.2	54.69	17	42
AT3G56090	FER3	FER3	Other type gene	52.9	9	11	369	308	52.9	18	71	1808.83	50.19	18	69	241.88	50.19	16	55	1517.85	50.19	17	55	251.23	52.9	19	60	1519.78	52.9	20	59
