# Supplementary material for: Expression changes of ribosomal proteins in phosphate- and iron-deficient Arabidopsis roots predict stress-specific alterations in ribosome composition
Source: BMC Genomics. 2013 Nov 13;14:783. doi: 10.1186/1471-2164-14-783 (PMC3830539; doi:10.1186/1471-2164-14-783)
Supplement: Additional file 4 — GO enrichment analysis of the 120 highly expressed RP genes in Arabidopsis roots. [file 1471-2164-14-783-S4.xls]

## Sheet: 120 abundance RP genes GO
Term Name	GOID	Term Tybiology processe	elim(P<0.01)
response to light intensity	GO:0009642	biology process	0.252731
response to high light intensity	GO:0009644	biology process	0.15724
cytokinesis by cell plate formation	GO:0000911	biology process	0.0735609
cytokinesis	GO:0000910	biology process	0.15724
translation	GO:0006412	biology process	3.78444e-161
protein ubiquitination involved in ubiquitin-dependent protein catabolic process	GO:0042787	biology process	0.0180234
trichome morphogenesis	GO:0010090	biology process	0.17245
nuclear transport	GO:0051169	biology process	0.213606
ribosome biogenesis	GO:0042254	biology process	2.50981e-39
ribosome assembly	GO:0042255	biology process	1
embryo development ending in seed dormancy	GO:0009793	biology process	9.17527e-05
multicellular organismal development	GO:0007275	biology process	0.964611
cell cycle process	GO:0022402	biology process	0.441979
modification-dependent macromolecule catabolic process	GO:0043632	biology process	0.601504
metal ion homeostasis	GO:0055065	biology process	1
nucleobase, nucleoside, nucleotide and nucleic acid metabolic process	GO:0006139	biology process	0.999799
response to abiotic stimulus	GO:0009628	biology process	0.946414
protein modification by small protein conjugation or removal	GO:0070647	biology process	0.0866412
growth	GO:0040007	biology process	0.39702
floral whorl development	GO:0048438	biology process	0.386376
cellular component organization	GO:0016043	biology process	0.986604
localization	GO:0051179	biology process	0.999018
response to endogenous stimulus	GO:0009719	biology process	0.97192
protein ubiquitination	GO:0016567	biology process	0.0579401
cellular component biogenesis	GO:0044085	biology process	1
cellular developmental process	GO:0048869	biology process	0.850806
flower development	GO:0009908	biology process	0.709351
iron ion homeostasis	GO:0055072	biology process	1
cellular response to hormone stimulus	GO:0032870	biology process	0.655871
post-embryonic organ development	GO:0048569	biology process	0.199585
modification-dependent protein catabolic process	GO:0019941	biology process	0.601504
transition metal ion transport	GO:0000041	biology process	1
response to hormone stimulus	GO:0009725	biology process	0.962406
cell development	GO:0048468	biology process	0.563284
cation homeostasis	GO:0055080	biology process	1
response to radiation	GO:0009314	biology process	0.565263
RNA processing	GO:0006396	biology process	0.413503
gynoecium development	GO:0048467	biology process	0.210735
intracellular transport	GO:0046907	biology process	0.767759
anatomical structure development	GO:0048856	biology process	0.424712
regulation of cellular macromolecule biosynthetic process	GO:2000112	biology process	1
cellular chemical homeostasis	GO:0055082	biology process	1
epidermal cell differentiation	GO:0009913	biology process	0.425425
leaf development	GO:0048366	biology process	1
biological_process	GO:0008150	biology process	1
shoot development	GO:0048367	biology process	0.169606
response to UV-B	GO:0010224	biology process	0.14798
root development	GO:0048364	biology process	0.0179583
cellular response to auxin stimulus	GO:0071365	biology process	0.116382
regulation of cellular process	GO:0050794	biology process	0.999993
metabolic process	GO:0008152	biology process	1
N-terminal protein amino acid modification	GO:0031365	biology process	0.797346
cellular macromolecule catabolic process	GO:0044265	biology process	0.653336
nitrogen compound metabolic process	GO:0006807	biology process	0.999974
pattern specification process	GO:0007389	biology process	1
ubiquitin-dependent protein catabolic process	GO:0006511	biology process	0.600041
cellular response to stimulus	GO:0051716	biology process	0.997608
cellular macromolecule metabolic process	GO:0044260	biology process	1
regionalization	GO:0003002	biology process	1
macromolecular complex subunit organization	GO:0043933	biology process	1
adaxial/abaxial pattern formation	GO:0009955	biology process	0.000101304
response to chemical stimulus	GO:0042221	biology process	0.874866
translational initiation	GO:0006413	biology process	0.0305407
translational elongation	GO:0006414	biology process	0.122066
reproductive structure development	GO:0048608	biology process	0.825781
regulation of biological process	GO:0050789	biology process	0.999999
tissue development	GO:0009888	biology process	0.710417
transport	GO:0006810	biology process	0.998679
proteolysis	GO:0006508	biology process	0.909824
organ morphogenesis	GO:0009887	biology process	1
cellular response to abiotic stimulus	GO:0071214	biology process	1
organelle assembly	GO:0070925	biology process	1
regulation of biosynthetic process	GO:0009889	biology process	1
ribonucleoprotein complex subunit organization	GO:0071826	biology process	1
cellular protein catabolic process	GO:0044257	biology process	0.618652
post-embryonic morphogenesis	GO:0009886	biology process	0.287331
chemical homeostasis	GO:0048878	biology process	1
cell cycle cytokinesis	GO:0033205	biology process	0.0836219
cellular response to chemical stimulus	GO:0070887	biology process	0.803234
lateral root morphogenesis	GO:0010102	biology process	0.10342
post-embryonic root morphogenesis	GO:0010101	biology process	0.10342
posttranscriptional regulation of gene expression	GO:0010608	biology process	1
auxin mediated signaling pathway	GO:0009734	biology process	0.109924
response to auxin stimulus	GO:0009733	biology process	0.650783
lipoprotein metabolic process	GO:0042157	biology process	0.804679
cellular protein metabolic process	GO:0044267	biology process	0.999742
response to reactive oxygen species	GO:0000302	biology process	1
protein metabolic process	GO:0019538	biology process	0.999944
lipoprotein biosynthetic process	GO:0042158	biology process	0.804679
cell division	GO:0051301	biology process	0.315362
reproductive process	GO:0022414	biology process	0.923413
nucleic acid metabolic process	GO:0090304	biology process	0.99936
system development	GO:0048731	biology process	0.299933
regulation of primary metabolic process	GO:0080090	biology process	1
ribonucleoprotein complex assembly	GO:0022618	biology process	1
ribonucleoprotein complex biogenesis	GO:0022613	biology process	1
cellular metabolic process	GO:0044237	biology process	1
primary metabolic process	GO:0044238	biology process	1
seed development	GO:0048316	biology process	1
protein modification by small protein conjugation	GO:0032446	biology process	0.0687587
nucleocytoplasmic transport	GO:0006913	biology process	0.213606
cell morphogenesis	GO:0000902	biology process	0.624204
regulation of cellular metabolic process	GO:0031323	biology process	1
developmental process involved in reproduction	GO:0003006	biology process	0.890654
regulation of cellular biosynthetic process	GO:0031326	biology process	1
cell morphogenesis involved in differentiation	GO:0000904	biology process	0.427521
hormone-mediated signaling pathway	GO:0009755	biology process	0.631031
root system development	GO:0022622	biology process	0.0179583
cellular component morphogenesis	GO:0032989	biology process	0.650783
macromolecule modification	GO:0043412	biology process	0.971907
cellular catabolic process	GO:0044248	biology process	0.893058
cellular biosynthetic process	GO:0044249	biology process	1
response to stimulus	GO:0050896	biology process	0.999949
shoot system development	GO:0022621	biology process	0.174765
response to cold	GO:0009409	biology process	0.000561336
embryo development	GO:0009790	biology process	1
post-embryonic development	GO:0009791	biology process	0.639658
anatomical structure morphogenesis	GO:0009653	biology process	0.858328
leaf morphogenesis	GO:0009965	biology process	0.00151059
cell differentiation	GO:0030154	biology process	0.745381
cellular nitrogen compound metabolic process	GO:0034641	biology process	0.999967
developmental process	GO:0032502	biology process	0.980258
protein catabolic process	GO:0030163	biology process	0.636404
cellular response to UV	GO:0034644	biology process	1
multicellular organismal process	GO:0032501	biology process	0.973349
cellular macromolecule biosynthetic process	GO:0034645	biology process	1
proteolysis involved in cellular protein catabolic process	GO:0051603	biology process	0.607303
macromolecule metabolic process	GO:0043170	biology process	1
cellular process	GO:0009987	biology process	1
signaling	GO:0023052	biology process	0.988036
cellular response to organic substance	GO:0071310	biology process	0.764314
response to stress	GO:0006950	biology process	1
regulation of cellular protein metabolic process	GO:0032268	biology process	1
fruit development	GO:0010154	biology process	1
cellular response to radiation	GO:0071478	biology process	1
response to cadmium ion	GO:0046686	biology process	0.119716
establishment of localization	GO:0051234	biology process	0.998719
response to temperature stimulus	GO:0009266	biology process	1
cellular component assembly at cellular level	GO:0071844	biology process	1
shoot morphogenesis	GO:0010016	biology process	1
root morphogenesis	GO:0010015	biology process	0.0855536
cellular component organization or biogenesis at cellular level	GO:0071841	biology process	1
cellular component organization or biogenesis	GO:0071840	biology process	0.993058
cellular component biogenesis at cellular level	GO:0071843	biology process	1
cation transport	GO:0006812	biology process	1
cellular component organization at cellular level	GO:0071842	biology process	1
ion transport	GO:0006811	biology process	1
cellular homeostasis	GO:0019725	biology process	1
response to organic substance	GO:0010033	biology process	0.989674
biosynthetic process	GO:0009058	biology process	1
protein myristoylation	GO:0018377	biology process	0.793578
macromolecule biosynthetic process	GO:0009059	biology process	1
homeostatic process	GO:0042592	biology process	1
catabolic process	GO:0009056	biology process	0.949327
response to osmotic stress	GO:0006970	biology process	1
macromolecule catabolic process	GO:0009057	biology process	0.70613
regulation of macromolecule metabolic process	GO:0060255	biology process	1
cellular response to UV-B	GO:0071493	biology process	0.00363074
iron ion transport	GO:0006826	biology process	1
trichome differentiation	GO:0010026	biology process	0.213606
regulation of gene expression	GO:0010468	biology process	1
gene expression	GO:0010467	biology process	1
response to salt stress	GO:0009651	biology process	0.00420923
regulation of metabolic process	GO:0019222	biology process	1
response to zinc ion	GO:0010043	biology process	0.132324
cellular iron ion homeostasis	GO:0006879	biology process	1
cellular localization	GO:0051641	biology process	0.841138
response to inorganic substance	GO:0010035	biology process	0.308572
response to metal ion	GO:0010038	biology process	0.220788
response to iron ion	GO:0010039	biology process	1
protein lipidation	GO:0006497	biology process	0.804679
N-terminal protein lipidation	GO:0006498	biology process	0.793578
establishment of localization in cell	GO:0051649	biology process	0.811749
response to light stimulus	GO:0009416	biology process	0.548277
response to UV	GO:0009411	biology process	0.222158
response to oxidative stress	GO:0006979	biology process	0.637735
N-terminal protein myristoylation	GO:0006499	biology process	0.793578
regulation of protein metabolic process	GO:0051246	biology process	1
organelle organization	GO:0006996	biology process	1
RNA metabolic process	GO:0016070	biology process	0.998061
biological regulation	GO:0065007	biology process	1
regulation of biological quality	GO:0065008	biology process	1
ion homeostasis	GO:0050801	biology process	1
macromolecular complex assembly	GO:0065003	biology process	1
regulation of macromolecule biosynthetic process	GO:0010556	biology process	1
cell cycle	GO:0007049	biology process	0.252915
epidermis development	GO:0008544	biology process	0.429609
protein acylation	GO:0043543	biology process	0.802507
seedling development	GO:0090351	biology process	1
photosynthesis	GO:0015979	biology process	1
cell proliferation	GO:0008283	biology process	0.0290583
seed germination	GO:0009845	biology process	0.00435929
cellular response to light stimulus	GO:0071482	biology process	1
organ development	GO:0048513	biology process	0.299118
phyllome development	GO:0048827	biology process	1
cellular component assembly	GO:0022607	biology process	1
cellular macromolecular complex subunit organization	GO:0034621	biology process	1
reproduction	GO:0000003	biology process	0.928634
cellular macromolecular complex assembly	GO:0034622	biology process	1
regulation of translation	GO:0006417	biology process	0.00567512
cellular cation homeostasis	GO:0030003	biology process	1
cellular ion homeostasis	GO:0006873	biology process	1
mature ribosome assembly	GO:0042256	biology process	0.0072484
cellular metal ion homeostasis	GO:0006875	biology process	1
lateral root development	GO:0048527	biology process	0.210735
cellular response to endogenous stimulus	GO:0071495	biology process	0.690622
post-embryonic root development	GO:0048528	biology process	0.233416
metal ion transport	GO:0030001	biology process	1
signal transduction	GO:0007165	biology process	0.985984
protein modification process	GO:0006464	biology process	0.953922
protein binding	GO:0005515	Molecular Function	0.718914
transition metal ion binding	GO:0046914	Molecular Function	0.993507
nucleotide binding	GO:0000166	Molecular Function	0.803155
iron ion binding	GO:0005506	Molecular Function	1
copper ion binding	GO:0005507	Molecular Function	0.551945
zinc ion binding	GO:0008270	Molecular Function	0.991452
translation factor activity, nucleic acid binding	GO:0008135	Molecular Function	0.388613
ribonucleoprotein binding	GO:0043021	Molecular Function	0.0322098
ribosome binding	GO:0043022	Molecular Function	0.0180234
structural constituent of ribosome	GO:0003735	Molecular Function	5.51447e-229
rRNA binding	GO:0019843	Molecular Function	0.0496574
binding	GO:0005488	Molecular Function	0.998348
cation binding	GO:0043169	Molecular Function	0.998807
ion binding	GO:0043167	Molecular Function	0.998811
RNA binding	GO:0003723	Molecular Function	0.0255164
catalytic activity	GO:0003824	Molecular Function	1
metal ion binding	GO:0046872	Molecular Function	0.998108
5S rRNA binding	GO:0008097	Molecular Function	3.91304e-05
structural molecule activity	GO:0005198	Molecular Function	1
translation initiation factor activity	GO:0003743	Molecular Function	0.27949
oxidoreductase activity	GO:0016491	Molecular Function	1
molecular_function	GO:0003674	Molecular Function	1
nucleic acid binding	GO:0003676	Molecular Function	0.78561
ferric iron binding	GO:0008199	Molecular Function	1
transcription regulator activity	GO:0030528	Molecular Function	0.375158
cytosolic large ribosomal subunit	GO:0022625	subcellular localization	5.71967e-130
intracellular	GO:0005622	subcellular localization	1
plastid envelope	GO:0009526	subcellular localization	0.817895
endoplasmic reticulum	GO:0005783	subcellular localization	0.428521
nucleus	GO:0005634	subcellular localization	0.669502
cytosolic small ribosomal subunit	GO:0022627	subcellular localization	1.17397e-89
nucleolus	GO:0005730	subcellular localization	5.80895e-60
cell	GO:0005623	subcellular localization	1
vacuolar membrane	GO:0005774	subcellular localization	6.23296e-29
plasma membrane	GO:0005886	subcellular localization	6.21317e-25
membrane-enclosed lumen	GO:0031974	subcellular localization	1
envelope	GO:0031975	subcellular localization	0.932755
intracellular membrane-bounded organelle	GO:0043231	subcellular localization	0.996709
organelle	GO:0043226	subcellular localization	1
macromolecular complex	GO:0032991	subcellular localization	0.995066
non-membrane-bounded organelle	GO:0043228	subcellular localization	1
membrane-bounded organelle	GO:0043227	subcellular localization	0.996738
intracellular organelle	GO:0043229	subcellular localization	1
organelle envelope	GO:0031967	subcellular localization	0.932755
protein complex	GO:0043234	subcellular localization	0.913031
organelle lumen	GO:0043233	subcellular localization	1
intracellular non-membrane-bounded organelle	GO:0043232	subcellular localization	1
internal side of plasma membrane	GO:0009898	subcellular localization	0.026891
cell wall	GO:0005618	subcellular localization	3.7417e-19
cell periphery	GO:0071944	subcellular localization	1
mitochondrion	GO:0005739	subcellular localization	1
cytoplasm	GO:0005737	subcellular localization	0.99994
organelle membrane	GO:0031090	subcellular localization	1
external encapsulating structure	GO:0030312	subcellular localization	1
chloroplast	GO:0009507	subcellular localization	8.22186e-12
nuclear lumen	GO:0031981	subcellular localization	1
vacuole	GO:0005773	subcellular localization	8.20398e-11
cytosolic ribosome	GO:0022626	subcellular localization	5.03359e-10
membrane	GO:0016020	subcellular localization	1.18836e-06
nuclear part	GO:0044428	subcellular localization	1
intracellular part	GO:0044424	subcellular localization	1
membrane part	GO:0044425	subcellular localization	0.945141
organelle part	GO:0044422	subcellular localization	1
small ribosomal subunit	GO:0015935	subcellular localization	1
large ribosomal subunit	GO:0015934	subcellular localization	1
cytosol	GO:0005829	subcellular localization	0.830849
heterotrimeric G-protein complex	GO:0005834	subcellular localization	0.0241092
cellular_component	GO:0005575	subcellular localization	1
ribosome	GO:0005840	subcellular localization	1
plasma membrane part	GO:0044459	subcellular localization	0.187769
chloroplast envelope	GO:0009941	subcellular localization	0.801046
extrinsic to internal side of plasma membrane	GO:0031234	subcellular localization	0.0247929
intracellular organelle lumen	GO:0070013	subcellular localization	1
cell part	GO:0044464	subcellular localization	1
extrinsic to plasma membrane	GO:0019897	subcellular localization	0.0254845
extrinsic to membrane	GO:0019898	subcellular localization	0.0392073
plastid	GO:0009536	subcellular localization	1
chloroplast part	GO:0044434	subcellular localization	0.971496
plastid part	GO:0044435	subcellular localization	0.976806
vacuolar part	GO:0044437	subcellular localization	1
cytosolic part	GO:0044445	subcellular localization	1
cytoplasmic part	GO:0044444	subcellular localization	0.999662
ribonucleoprotein complex	GO:0030529	subcellular localization	1
intracellular organelle part	GO:0044446	subcellular localization	1

## Sheet: GO of bilogical process
Term Name	elim(high)	elim (highly expressed, P<0.01)
translation	3.78444e-161	160.422
ribosome biogenesis	2.50981e-39	38.6004
embryo development ending in seed dormancy	9.17527e-05	4.03738
adaxial/abaxial pattern formation	0.000101304	3.99437
response to cold	0.000561336	3.25078
leaf morphogenesis	0.00151059	2.82085
cellular response to UV-B	0.00363074	2.44001
response to salt stress	0.00420923	2.3758
seed germination	0.00435929	2.36058
regulation of translation	0.00567512	2.24603
mature ribosome assembly	0.0072484	2.13976

## Sheet: GO of sucellular localization
Term Name	elim(high)	elim (highly expressed, P<0.01)
cytosolic large ribosomal subunit	5.71967e-130	129.243
cytosolic small ribosomal subunit	1.17397e-89	88.9303
nucleolus	5.80895e-60	59.2359
vacuolar membrane	6.23296e-29	28.2053
plasma membrane	6.21317e-25	24.2067
cell wall	3.7417e-19	18.4269
chloroplast	8.22186e-12	11.085
vacuole	8.20398e-11	10.086
cytosolic ribosome	5.03359e-10	9.29812
membrane	1.18836e-06	5.92505
