# Supplementary material for: Expression changes of ribosomal proteins in phosphate- and iron-deficient Arabidopsis roots predict stress-specific alterations in ribosome composition
Source: BMC Genomics. 2013 Nov 13;14:783. doi: 10.1186/1471-2164-14-783 (PMC3830539; doi:10.1186/1471-2164-14-783)
Supplement: Additional file 5 — Gene lists of differentially expressed non-RP genes involved in the co-expression networks under Pi deficiency. [file 1471-2164-14-783-S5.xlsx]

## Sheet: Co-expression of cf at 0.6
co-expression of CF at 0.6
nodes in green indicate the RP genes

## Sheet: list of 64 genes
coexpressed non-RP genes at CF of 0.6
At5g56630
At4g18360
At3g62040
At5g54670
At3g22930
At4g36430
At2g32380
At5g04740
At5g55560
At1g04750
At3g27190
At5g20400
At4g35630
At1g32260
At4g18340
At3g05490
At2g30870
At2g44450
At4g37730
At2g24570
At4g16450
At2g19110
At5g65210
At2g40765
At5g58375
At5g23020
At5g12290
At2g27510
At1g50110
At1g09740
At3g18990
At3g13610
At5g23290
At5g05080
At1g27450
At2g17720
At2g46140
At1g29280
At2g44010
At1g56680
At3g60450
At2g02510
At2g29960
At5g63680
At1g28400
At5g37740
At5g10580
At2g36290
At3g03520
At5g05460
At5g43180
At4g23470
At4g16210
At5g08160
At1g15380
At2g14900
At5g20960
At5g12880
At4g33420
At4g32470
At1g56145
At3g21240
At4g29735

## Sheet: GO of 64 genes
Biological Process	GOID	elim(P<0.01)
branched chain family amino acid metabolic process	GO:0009081	0.00135945
response to cobalt ion	GO:0032025	0.00187489
response to cadmium ion	GO:0046686	0.00348795
hydrogen peroxide-mediated programmed cell death	GO:0010421	0.00374632
glycolysis	GO:0006096	0.00431862
coumarin biosynthetic process	GO:0009805	0.00561429
L-serine biosynthetic process	GO:0006564	0.00747882
mitochondrial electron transport, ubiquinol to cytochrome c	GO:0006122	0.00933991
hydrogen peroxide biosynthetic process	GO:0050665	0.00933991
adenine salvage	GO:0006168	0.00933991
GO of the 262 non-RP genes co-expressed with three Pi-responsive RP genes with the Pearson’s correlation coefficient (CF) of 0.6

## Sheet: Co-expression of cf at 0.5
co-expression of CF at 0.5
nodes in green indicate the RP genes

## Sheet: list of 262 genes
coexpressed non-RP genes at CF of 0.5
At1g52150
At5g65640
At5g13710
At1g31050
At5g23830
At2g01950
At3g05490
At5g18900
At2g16530
At2g44450
At1g18980
At1g13950
At4g02620
At5g47730
At1g04340
At1g14080
At1g09740
At4g02520
At1g18880
At5g23290
At3g19370
At3g12500
At2g29960
At1g28400
At3g03520
At4g02270
At5g63990
At5g15650
At2g28780
At5g17060
At5g60300
At2g36530
At1g56145
At4g29735
At2g22660
At3g22850
At3g22240
At2g21870
At2g18370
At5g44320
At4g35630
At1g74590
At3g03420
At2g38620
At4g26010
At1g22170
At2g17420
At1g33700
At1g49140
At1g18910
At4g14580
At1g13440
At3g13610
At3g11800
At2g46140
At2g17720
At5g14690
At2g44010
At2g38860
At3g13845
At3g07600
At1g63440
At5g04470
At4g02290
At3g02980
At4g37410
At2g14900
At3g18410
At5g20960
At5g12880
At5g62710
At1g14870
At4g33360
At4g00080
At1g08480
At1g67330
At5g58730
At2g02050
At1g22410
At3g22930
At1g15120
At3g21230
At3g06930
At1g54890
At1g32260
At5g48800
At3g47833
At4g21960
At3g04560
At3g52730
At2g19110
At2g24610
At1g17745
At1g15210
At4g23980
At2g37110
At5g10580
At2g36290
At3g48140
At1g78090
At4g19400
At1g18970
At4g29700
At5g24270
At2g47650
At5g63940
At4g33420
At2g04650
At2g30860
At1g13300
At2g38710
At5g62575
At3g18860
At4g36430
At5g04740
At3g62360
At3g27190
At5g22950
At5g01870
At4g37730
At4g16450
At4g15910
At5g45620
At5g12290
At1g53310
At5g01050
At1g50110
At4g39260
At1g27530
At1g26300
At5g39950
At1g30870
At1g73370
At5g63680
At3g24660
At5g05460
At3g55440
At5g39730
At3g10860
At4g32470
At3g13380
At5g58300
At2g41780
At4g18360
At4g24920
At1g01750
At5g11900
At5g55560
At2g41070
At1g35260
At3g49750
At5g42850
At2g24570
At1g51070
At5g23020
At5g47060
At5g59090
At5g56660
At5g10210
At3g01260
At1g12200
At2g22850
At4g16210
At4g23470
At5g08160
At4g23650
At1g54030
At2g29550
At3g21420
At3g27420
At2g32380
At4g14615
At3g03160
At5g20660
At1g77690
At3g01290
At2g30870
At5g40510
At1g13320
At5g65210
At4g29870
At5g58375
At2g47130
At3g18990
At4g11150
At1g70710
At5g05080
At5g45130
At1g27450
At1g25530
At3g16640
At3g60450
At1g11460
At2g15220
At2g30840
At5g44790
At1g11080
At3g03050
At1g64530
At4g23885
At2g41220
At3g59810
At3g19390
At1g29160
At3g13910
At2g21045
At5g54670
At4g01700
At5g54800
At1g04750
At3g06300
At4g18340
At2g19570
At2g04025
At5g38280
At2g40765
At1g45145
At3g59690
At3g26590
At1g65930
At1g29280
At2g46390
At3g23190
At5g43180
At4g20150
At5g44720
At5g56630
At2g45920
At1g22030
At3g62040
At3g49390
At4g17010
At1g07820
At5g20400
At3g02520
At5g51510
At2g32520
At1g74210
At5g66690
At3g07480
At5g63135
At2g27730
At5g39110
At2g27510
At1g64590
At5g07360
At1g56680
At5g47570
At2g02510
At4g30530
At5g14000
At5g37740
At4g38790
At5g07460
At5g13440
At1g15380
At4g01480
At3g50850
At3g21240
At1g30270
At2g47260
At1g67940

## Sheet: GO of 262 genes
Biological Process	GOID	elim(P<0.01)
response to cadmium ion	GO:0046686	9.11225e-09
response to zinc ion	GO:0010043	2.01008e-08
mitochondrial electron transport, ubiquinol to cytochrome c	GO:0006122	4.63258e-06
photorespiration	GO:0009853	7.43712e-06
glycolysis	GO:0006096	5.34431e-05
peptidyl-proline hydroxylation to 4-hydroxy-L-proline	GO:0018401	7.38284e-05
response to salt stress	GO:0009651	0.000116817
defense response to bacterium	GO:0042742	0.000295138
L-serine biosynthetic process	GO:0006564	0.000359654
toxin catabolic process	GO:0009407	0.000455682
oxidation-reduction process	GO:0055114	0.00139079
response to oxidative stress	GO:0006979	0.00161504
ion transmembrane transport	GO:0034220	0.00168414
peptidyl-amino acid modification	GO:0018193	0.0042982
carbohydrate metabolic process	GO:0005975	0.00639981
secondary metabolic process	GO:0019748	0.00738003
stomatal movement	GO:0010118	0.00740686
response to cobalt ion	GO:0032025	0.00779715
detoxification of copper ion	GO:0010273	0.00779715
determination of dorsal identity	GO:0048263	0.00779715
focal adhesion assembly	GO:0048041	0.00779715
regulation of mitotic cell cycle	GO:0007346	0.00853388
cellular aromatic compound metabolic process	GO:0006725	0.00960359
phosphate metabolic process	GO:0006796	0.0096236
GO of the 262 non-RP genes co-expressed with three Pi-responsive RP genes with the Pearson’s correlation coefficient (CF) of 0.5
