# Supplementary material for: Expression changes of ribosomal proteins in phosphate- and iron-deficient Arabidopsis roots predict stress-specific alterations in ribosome composition
Source: BMC Genomics. 2013 Nov 13;14:783. doi: 10.1186/1471-2164-14-783 (PMC3830539; doi:10.1186/1471-2164-14-783)
Supplement: Additional file 7 — Differentially alternative splicing (DAS) features under Pi deficiency. [file 1471-2164-14-783-S7.xls]

## Sheet: Pi-DIR
Pi-DIR p<0.05	intronNo	t test	fold change
AT1G74270	3	0.00619095	32.7065
AT1G26910	1	0.0350479	3.15982
AT3G23390	3	0.0326227	3.14602
AT1G43170	5	0.0400769	2.97442
AT2G27720	1	0.0468068	2.83497
AT1G74270	2	0.0418528	2.62118
AT3G04840	5	0.0126535	2.59347
AT5G20290	1	0.0164615	2.56524
AT1G67430	3	0.0443957	2.46433
AT3G60245	4	0.00820245	2.3161
AT5G02450	3	0.0182107	2.31036
AT3G53020	4	0.0420262	2.16805
AT3G05560	1	0.0184987	2.11631
AT3G25520	1	0.0323538	2.018
AT3G53890	2	0.0217412	0.463741
AT5G02450	2	0.0324109	0.387656
