# Supplementary material for: Expression changes of ribosomal proteins in phosphate- and iron-deficient Arabidopsis roots predict stress-specific alterations in ribosome composition
Source: BMC Genomics. 2013 Nov 13;14:783. doi: 10.1186/1471-2164-14-783 (PMC3830539; doi:10.1186/1471-2164-14-783)
Supplement: Additional file 8 — GO enrichment analysis of the 81 differentially expressed RP genes under Fe deficiency. [file 1471-2164-14-783-S8.xls]

## Sheet: 81 RP genes topgo
Term Name	GOID	Term TyBiological processe	elim(P<0.01)
translation	GO:0006412	Biological process	1.76065e-105
ribosome biogenesis	GO:0042254	Biological process	2.83039e-15
response to salt stress	GO:0009651	Biological process	0.000420837
adaxial/abaxial pattern formation	GO:0009955	Biological process	0.0015415
cellular response to UV-B	GO:0071493	Biological process	0.00232129
mature ribosome assembly	GO:0042256	Biological process	0.00463726
leaf morphogenesis	GO:0009965	Biological process	0.00919246
structural constituent of ribosome	GO:0003735	Molecular function	1.09736e-146
rRNA binding	GO:0019843	Molecular function	0.000475392
5S rRNA binding	GO:0008097	Molecular function	0.00694792
cytosolic small ribosomal subunit	GO:0022627	Subcellular localization	1.51974e-79
cytosolic large ribosomal subunit	GO:0022625	Subcellular localization	2.24078e-56
nucleolus	GO:0005730	Subcellular localization	1.27279e-27
vacuolar membrane	GO:0005774	Subcellular localization	5.41244e-16
plasma membrane	GO:0005886	Subcellular localization	1.99327e-13
cell wall	GO:0005618	Subcellular localization	5.79538e-09
vacuole	GO:0005773	Subcellular localization	1.92779e-07
membrane	GO:0016020	Subcellular localization	2.52801e-05
chloroplast	GO:0009507	Subcellular localization	3.17194e-05
cytosolic ribosome	GO:0022626	Subcellular localization	3.53634e-05
