# Supplementary material for: Expression changes of ribosomal proteins in phosphate- and iron-deficient Arabidopsis roots predict stress-specific alterations in ribosome composition
Source: BMC Genomics. 2013 Nov 13;14:783. doi: 10.1186/1471-2164-14-783 (PMC3830539; doi:10.1186/1471-2164-14-783)
Supplement: Additional file 10 — Gene lists of differentially expressed non-RP genes involved in co-expression networks under Fe deficiency. [file 1471-2164-14-783-S10.xls]

## Sheet: Co-expession of CF at 0.7
co-expression of CF at 0.7
nodes in green indicate the RP genes

## Sheet: list of 221 genes
Co-expressed non-RP genes at cf 0.7
At1g75560
At1g74380
At1g71760
At1g26750
At2g20820
At2g13660
At5g64680
At2g20515
At4g39300
At2g41650
At3g02220
At5g67490
At1g78150
At5g26850
At5g20090
At1g52420
At4g10590
At2g47580
At5g12250
At5g44340
At5g19780
At5g19770
At4g03840
At4g16910
At3g43520
At1g57720
At3g18760
At2g47790
At3g16830
At2g46280
At1g10840
At2g41630
At1g07590
At1g24510
At3g02530
At3g11830
At3g18190
At3g27570
At4g26620
At5g23250
At2g05920
At1g67650
At5g64270
At5g04590
At1g48900
At4g13930
At1g47550
At4g08390
At3g27230
At4g29040
At2g16600
At3g56070
At2g45300
At3g14390
At2g45140
At2g32080
At4g21960
At1g29980
At1g27000
At4g15900
At3g58500
At2g42500
At1g78040
At2g34560
At5g52920
At1g09780
At1g20950
At5g23290
At5g13520
At4g35850
At3g05910
At4g21450
At1g16470
At5g58090
At4g04910
At3g12860
At4g11010
At1g73230
At3g12390
At2g21250
At2g17845
At5g58490
At1g33040
At4g29840
At2g44160
At5g02380
At3g16480
At1g53240
At3g16310
At5g19760
At5g41685
At1g18320
At3g10110
At2g01280
At2g36880
At2g33340
At4g23850
At3g58610
At5g46290
At5g16440
At3g02780
At5g65670
At2g38810
At3g20670
At3g23990
At1g01150
At4g40030
At1g07920
At1g07930
At1g07940
At4g02930
At5g65630
At5g20950
At3g10850
At4g09000
At3g02350
At3g06580
At3g03160
At3g05810
At1g02870
At4g17190
At5g47770
At3g25220
At2g29980
At3g12120
At5g20080
At1g10030
At2g36530
At5g18580
At3g06350
At4g13890
At3g23940
At1g72730
At3g27240
At1g61710
At1g11680
At1g20330
At5g05010
At1g22410
At4g31180
At1g65930
At1g17730
At1g56680
At3g44340
At4g23650
At5g35360
At5g59140
At5g54680
At2g27860
At4g02500
At3g03250
At3g20050
At1g02500
At4g13940
At3g05530
At4g19210
At1g47500
At1g47490
At4g27000
At1g09630
At4g31120
At1g53310
At1g07370
At5g14800
At1g09620
At1g15500
At5g57020
At1g49820
At3g03780
At3g44110
At1g32130
At1g80560
At5g39950
At5g49720
At5g52470
At2g39990
At3g01120
At4g34870
At5g05170
At5g17770
At1g17880
At1g74500
At5g62390
At1g25490
At4g14710
At4g18040
At2g30970
At5g08590
At4g24830
At3g62290
At2g24765
At4g14716
At1g07890
At4g33090
At1g47260
At1g01510
At1g12230
At1g29250
At1g76010
At3g57870
At5g11740
At1g48410
At4g33680
At5g05780
At3g57610
At5g59880
At1g06290
At5g09810
At3g53750
At1g76990
At2g05710
At3g06650
At1g10670
At5g48230
At3g28860
At2g37620
At1g50430
At3g02360
At5g66120
At5g18900
At1g78300

## Sheet: GO of 221 genes
Biological Process	GOID	elim(P<0.01)
response to cadmium ion	GO:0046686	1.80687e-26
response to salt stress	GO:0009651	7.76081e-15
L-methionine salvage from methylthioadenosine	GO:0019509	1.53393e-05
protein folding	GO:0006457	2.89153e-05
farnesyl diphosphate biosynthetic process	GO:0045337	4.30623e-05
embryo development ending in seed dormancy	GO:0009793	5.95903e-05
embryo development	GO:0009790	8.15242e-05
response to zinc ion	GO:0010043	0.000125024
root hair elongation	GO:0048767	0.000167531
S-adenosylmethionine biosynthetic process	GO:0006556	0.000256134
anthocyanin accumulation in tissues in response to UV light	GO:0043481	0.000256134
sterol biosynthetic process	GO:0016126	0.000580059
glucose catabolic process to lactate and acetate	GO:0019658	0.00063479
leaf morphogenesis	GO:0009965	0.000753513
glucan biosynthetic process	GO:0009250	0.00112664
brassinosteroid mediated signaling pathway	GO:0009742	0.00144485
aldehyde catabolic process	GO:0046185	0.00150377
translational initiation	GO:0006413	0.00153618
fatty acid biosynthetic process	GO:0006633	0.0016723
cellular response to chemical stimulus	GO:0070887	0.0016739
chlorophyll biosynthetic process	GO:0015995	0.00170739
regulation of cell size	GO:0008361	0.00171281
growth	GO:0040007	0.00175134
SRP-dependent cotranslational protein targeting to membrane	GO:0006614	0.00227759
acetyl-CoA biosynthetic process	GO:0006085	0.00227759
isocitrate metabolic process	GO:0006102	0.00227759
response to protein stimulus	GO:0051789	0.00227759
methionine biosynthetic process	GO:0009086	0.00227759
response to oxidative stress	GO:0006979	0.00254785
response to cold	GO:0009409	0.00259915
response to heat	GO:0009408	0.00270033
lysine biosynthetic process via diaminopimelate	GO:0009089	0.00320216
microtubule cytoskeleton organization	GO:0000226	0.00367724
branched chain family amino acid biosynthetic process	GO:0009082	0.00371972
aromatic amino acid family biosynthetic process	GO:0009073	0.00438122
auxin polar transport	GO:0009926	0.00438122
L-serine metabolic process	GO:0006563	0.00486287
glycine metabolic process	GO:0006544	0.00548748
ubiquitin-dependent protein catabolic process	GO:0006511	0.00653309
leucyl-tRNA aminoacylation	GO:0006429	0.00657699
serine-isocitrate lyase pathway	GO:0019496	0.00657699
embryonic shoot morphogenesis	GO:0010064	0.00657699
chaperone-mediated protein complex assembly	GO:0051131	0.00657699
regulation of ATPase activity	GO:0043462	0.00657699
leukotriene biosynthetic process	GO:0019370	0.00657699
AMP biosynthetic process	GO:0006167	0.00657699
regulation of flower development	GO:0009909	0.00670777
proteasomal protein catabolic process	GO:0010498	0.00684035
monosaccharide biosynthetic process	GO:0046364	0.00684035
regulation of DNA replication	GO:0006275	0.00756766
glutamine family amino acid biosynthetic process	GO:0009084	0.00832826
microtubule-based process	GO:0007017	0.00834
positive regulation of response to stimulus	GO:0048584	0.00947344
aspartate family amino acid metabolic process	GO:0009066	0.00994746
cellular macromolecular complex assembly	GO:0034622	0.00998859
GO of the 262 non-RP genes co-expressed with three Pi-responsive RP genes with the Pearson’s correlation coefficient (CF) of 0.7
