# Supplementary material for: Expression changes of ribosomal proteins in phosphate- and iron-deficient Arabidopsis roots predict stress-specific alterations in ribosome composition
Source: BMC Genomics. 2013 Nov 13;14:783. doi: 10.1186/1471-2164-14-783 (PMC3830539; doi:10.1186/1471-2164-14-783)
Supplement: Additional file 11 — DAS features under Fe deficiency. [file 1471-2164-14-783-S11.xls]

## Sheet: Fe-DADA
Fe-DADA p<0.05 fc>2	splice	alternative Donor/Acceptor	t-test	fold
AT3G09200	4(0)-5(-1)	A	0.0302559	0.367345
AT5G02960	3(-1)-4(0)	D	0.00749038	2.32042
AT3G16080	3(+2)-4(-3)	AD	0.0410214	2.80769

## Sheet: Fe-dir
Fe-DIR p<0.05 FC>2	intronNo	t-test	fold change
AT3G18130	1	0.0124544	6.24865
AT5G07090	3	0.0457123	2.72154
AT1G07770	1	0.0306636	2.31585
AT2G36620	1	0.0396333	2.12696
AT1G43170	5	0.00565724	2.12387
AT4G39200	1	0.0148294	0.337352
